# Supplementary material for: Synthesis of Isomeric Phosphoubiquitin Chains Reveals that Phosphorylation Controls Deubiquitinase Activity and Specificity
Source: Cell Rep. 2016 Jul 14;16(4):1180–93. doi: 10.1016/j.celrep.2016.06.064 (PMC4967478; doi:10.1016/j.celrep.2016.06.064)
Supplement: Table S2. E2, E3, and DUB Constructs Used, Related to Figures 2, 3, and 5 [file mmc2.xlsx]

## Sheet: Sheet1
		Supplemental table 2, related to Figures 2, 3 and 5. List of E2, E3 and DUB constructs used.
		The expression constructs are available at: https://mrcppureagents.dundee.ac.uk
		E2 Plasmid	Purified E2	MRC-PPU clone number
		pET28b-UBE2A	His-UBE2A	DU20178
		pET156P-UBE2B	His-UBE2B	DU20017
		pET28a-UBE2D1	UBE2D1	DU4315
		pET28-UBE2D2	UBE2D2	DU20184
		pET156P-UBE2D3	His-UBE2D3	DU15703
		pET28a-UBE2D4	UBE2D4	DU8232
		pET156P-UBE2E1	His-UBE2E1	DU12803
		pET28a-EBE2E2	UBE2E2	DU12394
		pET28a-UBE2G2	His-UBE2G2	DU20174
		pET156P-UBE2H	UBE2H	DU32149
		pGEXP1-UBE2J2	UBE2J2	DU14060
		pET156P-UBE2K	UBE2K	DU20018
		pET156P-UBE2L3	UBE2L3	DU12798
		pET156P-UBE2Q2	His-UBE2Q2	DU12801
		pET28a-UBE2R2	His-UBE2R2	DU20557
		pET28-UBE2S	UBE2S	DU20175
		pGEX6P1-UBE2S-IsoT ZnF UBP	UBE2S-UBP	DU20647
		pET15b6P-UBE2T	UBE2T	DU12416
		pET156P-UBE2V1	UBE2V1	DU20496
		pET28a-UBE2W	His-UBE2W	DU20190
		pGEXP-UBE2Z	GST-UBE2Z	DU20121
		E3 Plasmid	Purified E3	MRC-PPU clone number
		pGEX6P AREL1 (437-823)	AREL1 (437-823)	DU45348
		pFB GST-UBE3C (641-S1083)	UBE3C (641-1083)	DU45301
		pGEX6P NleL (170-end)	NleL (170-end)	DU45299
		pGEX-TEV-HHARI (1-394)	HHARI (1-394)	DU24260
		pGEX TEV HOIP (697-1072)	HOIP 697-1072	DU22629
		DUB Plasmid	Purified DUB	MRC-PPU clone
		pGEX6P-2-A20 (1-366)	A20 cat	DU32912
		pGEXP-AMSH (256-424)	AMSH (256-424)	DU15759
		pGEXP-AMSH-LP (265-436)	AMSH-LP [265-436]	DU15780
		pGEX6P-1-Cezanne	GST-Cezanne	DU20899
		pFBHTb CYLD	His-CYLD	DU1834
		pGEX-TEV-OTULIN	OTULIN	DU43487
		pGEX6P-1-OTUB1	GST-OTUB1	DU19741
		pGEX6P-1-OTUD5	GST-OTUD5pS177	DU21450
		pFBDual-6His-USP1 [G670A/G671A], UAF1	His-USP1/UAF1	DU23056
		pGEX6P-1-USP2b	GST-USP2b	DU13025
		pET156P-USP4	His-USP4	DU14350
		pET156P-USP5	His-USP5	DU15641
		pFBDUAL 6P-1 USP6 (529-1406)	GST-USP6 [529-1406]	DU37745
		pET156P-USP7	His-USP7	DU15644
		pFBHTb-USP8	His-USP8	DU15645
		pGEX6P-1-USP9x (1553-1995)	GST-USP9x (1553-1995)	DU20628
		pFBHTb-USP10	His-USP10	DU15647
		pGEX6P-1-USP15	GST-USP15	DU19772
		pET156P-USP16 [Q141H E479D]	GST-USP16	DU15657
		pGEX6P-1-USP20	GST-USP20	DU12807
		pGEX6P-1-USP21 (196-565)	GST-USP21 [196-565]	DU22482
		pGEX6P-1-USP25	GST-USP25	DU21610
		pFBDual-DAC-TEV-USP27x	DAC-USP27x wt	DU23206
		pGEX6P-USP28	GST-USP28	DU20233
		pGEX6P-USP30	GST-USP30	DU36294
		pGEX6P-USP36 (81-461)	GST-USP36 [81-461]	DU4944
		pGEX6P-VCPIP1 (25-561)	GST-VCPIP1 25-561	DU44386
